# Supplementary material for: Infaunal Benthic Communities from the Inner Shelf off Southwestern Africa Are Characterised by Generalist Species
Source: PLoS One. 2015 Nov 30;10(11):e0143637. doi: 10.1371/journal.pone.0143637 (PMC4664413; doi:10.1371/journal.pone.0143637)
Supplement: S6 Table — (XLSX) [file pone.0143637.s008.xlsx]

## Sheet: Steffani et al
Region	Lat (degrees S)	Long (Degrees E)	Ampelisca anisuropa	Ampelisca anomala	Ampelisca brevicornis	Ampelisca palmata	Ampelisca spinimana	Amphicteis gunneri	Aora kergueleni	Aricidea longobranchiata	Callianassa australis	Calocaris barnardi	Centranthura caeca	Corophium triaenonyx	Cossura coasta	Diopatra monroi	Discinisca tenuis	Drilonereis monroi	Glycera alba	Glycera benguellana	Glycera convoluta	Goneplax angulata	Goniadia maculata	Haploscoloplos kerguelensis	Heterophoxus opus	Hippomedon onconotus	Indischnopus capensis	Jasmineira elegans	Laetmatophilus purus	Leucothoe richiardi	Listriella lindae	Lumbrineris heteropoda difficilis	Lumbrineris meteroana	Lumbrineris tetraura	Lysianassa variegata	Mediomastus capensis	Megaluropus namaquaeensis	Nassarius vinctus	Nautilocorystes ocellata	Nephtys hombergi	Nephtys sphaerocirrata	Nerinides gilchristi	Onuphis holobranchiata	Orbinia angrapequensis	Owenia fusiformis	Paracabira capensis	Paramoera capensis	Paraprionospio pinnata	Pectinaria capensis
Bogenfels	27.4886	15.4142	0	0	9	0	0	0	0	0	0	0	0	0	0	0	0	0	0	1	0	0	0	0	0	1	1	0	0	0	0	0	0	0	0	0	0	0	0	0	0	0	0	0	0	0	0	0	0
Bogenfels	27.4135	15.3466	0	0	0	0	0	0	0	0	0	0	1	0	0	0	0	0	0	0	0	0	0	0	0	0	0	0	0	0	0	0	0	0	0	16	0	0	0	5	1	2	0	0	0	0	0	43	0
Bogenfels	27.3854	15.333	0	0	3	0	0	0	0	0	0	0	0	0	0	0	0	0	0	0	0	0	0	0	0	0	0	0	0	0	0	0	0	0	0	0	0	0	0	0	0	0	0	0	0	0	0	0	0
Bogenfels	27.4198	15.3076	0	0	0	0	0	0	0	0	5	0	0	0	0	0	0	0	2	0	0	0	0	0	0	0	0	0	0	0	0	0	0	0	0	5	0	0	0	2	8	1	0	0	0	0	0	2	0
Bogenfels	27.4198	15.3076	0	0	7	0	0	0	0	0	5	0	1	0	0	0	0	0	0	0	1	0	0	0	0	0	0	0	0	0	2	1	0	0	0	7	0	0	0	2	10	12	0	0	0	0	0	3	0
Bogenfels	27.4135	15.3466	0	0	0	0	0	0	0	0	0	0	1	0	0	0	0	0	0	0	0	0	0	0	0	0	0	0	0	0	0	0	0	0	0	4	0	1	0	3	2	0	0	0	0	0	0	5	0
Bogenfels	27.3854	15.333	0	0	1	0	0	0	0	0	0	0	1	0	0	0	0	0	0	0	1	0	0	0	0	0	0	0	0	0	0	0	0	0	0	0	0	0	0	0	2	0	0	0	0	0	0	0	0
Bogenfels	27.4554	15.3332	0	0	7	0	0	0	0	0	3	0	0	0	0	0	0	0	0	0	0	0	0	0	0	0	0	0	0	1	0	0	0	0	0	4	0	0	0	1	5	9	0	1	0	0	0	2	0
Bogenfels	27.4135	15.3466	0	0	0	0	0	0	0	0	0	0	2	0	0	0	0	0	0	0	0	0	0	0	0	0	0	0	0	0	0	0	0	0	0	9	0	0	0	2	0	1	0	0	0	0	0	44	0
Chameis	27.8241	15.5699	0	0	0	0	0	0	0	0	0	0	0	0	0	0	0	0	0	0	0	0	0	0	0	0	0	0	0	0	0	0	0	0	0	0	0	4	0	0	0	0	0	0	0	0	0	0	0
Chameis	27.8565	15.5914	0	0	0	0	0	0	0	0	0	0	0	0	0	0	0	0	0	0	2	0	0	0	0	0	0	0	0	0	0	0	0	0	0	0	0	15	0	0	0	0	2	0	0	0	0	0	0
Chameis	27.8241	15.5699	0	0	1	0	0	0	0	0	0	0	0	0	0	0	0	0	0	0	1	0	0	0	0	0	0	0	0	0	0	0	0	0	0	0	0	5	2	0	1	1	0	0	0	0	4	0	0
Chameis	27.8565	15.5914	0	0	0	0	0	0	0	0	0	0	0	0	0	0	0	0	0	1	0	0	0	0	0	0	0	0	0	0	0	0	0	0	0	0	0	3	1	0	0	0	1	0	0	0	2	0	0
Chameis	27.8389	15.6212	0	0	0	0	0	0	0	0	0	0	0	0	0	0	0	0	0	0	0	0	0	0	0	0	0	0	0	0	0	0	0	0	0	0	0	0	0	0	1	0	0	0	0	0	1	0	0
Chameis	27.8389	15.6212	0	0	0	0	0	0	0	0	0	0	0	0	0	0	0	0	0	0	0	0	0	0	0	0	1	0	0	0	0	0	0	0	0	0	0	0	0	0	0	0	0	0	0	0	0	0	0
Chameis	27.8389	15.6212	0	0	0	0	0	0	0	0	0	0	0	0	0	0	0	0	0	0	0	0	0	0	0	0	0	0	0	0	0	0	0	0	0	0	0	0	0	0	0	0	0	0	0	0	1	0	0
Chameis	27.8565	15.5914	0	0	0	0	0	0	0	0	0	0	0	0	0	0	0	0	0	0	1	0	0	0	0	0	0	0	0	0	0	0	0	0	0	0	0	11	0	0	0	0	0	0	0	0	0	0	0
Chameis	27.8241	15.5699	0	0	2	0	0	0	0	0	0	0	0	0	0	0	0	0	0	0	2	0	0	0	0	0	0	0	0	0	0	0	0	0	0	3	0	11	0	0	1	0	0	0	0	0	0	0	0
DBMN MA1 North	28.5523	15.9934	0	6	2	0	0	0	0	0	16	0	0	0	0	0	0	0	0	0	0	0	0	0	0	0	0	0	0	1	11	4	3	0	0	3	0	0	0	11	0	0	0	0	0	2	0	50	0
DBMN MA1 North	28.5526	15.9882	0	0	0	0	0	0	0	0	12	0	0	0	0	12	0	0	0	0	0	0	0	0	0	0	0	0	0	0	3	4	8	0	0	4	0	3	0	11	0	0	0	0	0	1	1	14	0
DBMN MA1 North	28.5523	15.9934	0	2	0	0	0	0	0	0	9	0	0	0	0	2	0	1	0	0	0	0	0	0	0	0	0	0	0	0	2	6	4	0	0	1	0	0	0	3	0	0	0	0	0	1	0	14	0
DBMN MA1 North	28.5523	15.9934	0	0	0	0	0	0	0	0	20	0	0	0	0	4	0	0	0	0	0	0	0	0	0	0	0	0	0	0	4	5	3	0	0	1	0	0	0	4	1	1	0	0	0	0	0	12	0
DBMN MA1 North	28.5526	15.9882	0	0	0	0	0	0	0	0	14	0	0	0	0	5	0	2	0	0	0	0	0	0	0	0	0	0	0	0	1	2	1	0	0	0	0	3	0	8	0	0	0	0	0	1	1	12	0
DBMN MA1 North	28.5526	15.9882	0	0	1	0	0	0	0	0	9	0	0	0	0	3	0	0	0	0	0	0	0	0	0	0	0	0	0	0	2	3	2	0	0	1	0	0	0	2	0	0	0	0	0	0	1	30	0
DBMN MA1 North	28.552	15.9989	0	4	0	0	0	0	0	0	18	0	0	0	0	1	0	0	0	0	0	0	0	0	0	0	0	0	0	0	5	3	1	0	0	0	0	0	0	9	0	0	0	0	0	0	0	7	0
DBMN MA1 North	28.552	15.9989	0	1	0	0	0	0	0	0	20	0	0	0	0	1	0	1	0	0	0	0	0	0	0	0	0	0	0	0	4	5	2	0	0	2	0	0	0	7	0	0	0	0	0	0	0	16	0
DBMN MA1 North	28.552	15.9989	0	0	1	0	3	0	0	0	14	0	0	0	0	0	0	1	0	0	0	0	0	0	0	0	0	0	0	0	6	4	5	0	0	1	0	0	0	10	0	0	0	0	0	0	1	22	0
DBMN MA1 South	28.6527	16.1965	0	3	0	0	0	0	0	0	5	0	0	0	0	7	0	0	0	0	0	0	0	0	0	0	0	0	0	0	5	0	0	0	0	0	0	12	0	1	0	0	0	0	0	0	9	16	0
DBMN MA1 South	28.6531	16.1909	0	7	0	0	0	0	0	0	17	2	0	0	0	10	0	0	0	0	0	0	0	0	0	0	0	0	0	0	7	0	0	0	0	0	0	22	0	2	0	0	0	0	0	0	9	20	0
DBMN MA1 South	28.6531	16.1909	0	1	0	0	0	0	0	0	11	0	0	0	0	1	0	0	0	0	0	0	0	0	0	0	0	0	0	0	12	2	2	0	0	0	0	22	0	2	0	0	0	0	0	0	4	20	0
DBMN MA1 South	28.6527	16.1965	0	1	0	0	0	0	0	0	9	0	0	0	0	7	0	0	0	0	0	0	0	0	0	0	0	0	0	0	7	2	0	0	0	1	0	37	0	4	0	0	0	0	0	0	7	54	0
DBMN MA1 South	28.6535	16.1852	0	2	0	0	0	0	0	0	14	0	0	0	0	7	0	0	0	0	0	0	0	0	0	0	0	0	0	0	3	0	0	0	0	0	0	6	0	3	0	0	0	0	0	0	16	4	0
DBMN MA1 South	28.6535	16.1852	0	3	0	0	0	0	0	0	3	0	0	0	0	6	0	0	0	0	0	0	0	0	0	0	0	0	0	0	3	0	0	0	0	0	0	27	0	0	0	0	0	0	0	0	18	0	0
DBMN MA1 South	28.6531	16.1909	0	6	0	0	0	0	0	0	10	0	0	0	0	17	0	0	0	0	0	0	0	0	0	0	0	0	0	0	7	0	0	0	0	0	0	21	0	1	0	0	0	0	0	0	11	12	0
DBMN MA1 South	28.6527	16.1965	0	0	0	0	0	0	0	0	11	0	0	0	0	3	0	0	0	0	0	0	0	0	0	0	0	0	0	0	7	0	0	0	0	0	0	18	0	2	0	0	0	0	0	0	11	7	0
DBMN MA1 South	28.6535	16.1852	0	2	0	0	0	0	0	0	14	0	0	0	0	2	0	1	0	0	0	0	0	0	0	0	0	0	0	0	4	1	0	0	0	0	0	7	0	8	0	0	0	0	0	0	5	2	0
Ebay	26.919	15.1668	0	0	0	0	0	0	0	0	0	0	1	0	0	0	0	0	0	0	0	0	0	0	0	0	0	0	0	0	0	0	0	0	0	1	0	0	0	1	0	0	0	0	0	0	0	0	0
Ebay	26.8983	15.1353	0	0	0	0	6	0	0	17	0	0	0	0	0	0	0	0	0	0	0	0	0	0	0	0	0	0	0	0	0	0	0	0	1	32	0	24	0	2	18	0	0	0	0	0	0	0	0
Ebay	26.9564	15.1502	0	0	0	0	0	0	0	0	1	0	0	0	0	0	0	0	0	0	0	0	0	0	0	0	0	0	0	0	0	0	0	0	0	3	0	5	0	1	4	6	0	0	0	0	0	0	0
Ebay	26.8946	15.1316	0	0	0	0	4	0	0	3	1	0	0	0	0	0	0	0	0	0	0	0	0	0	0	0	0	0	0	0	0	1	0	0	0	6	0	28	0	2	5	0	0	0	0	0	0	1	0
Ebay	26.894	15.1333	0	0	0	0	4	0	0	19	0	0	0	0	0	0	0	0	0	0	0	0	0	0	0	0	0	0	0	0	0	1	0	0	0	7	0	22	0	4	12	1	0	0	0	0	0	4	0
Ebay	26.9339	15.2021	0	0	0	0	0	0	0	0	0	0	0	0	0	0	0	0	0	0	0	0	0	0	0	0	1	0	0	0	0	0	0	0	0	1	0	0	0	2	0	0	0	0	0	0	0	0	0
Ebay	26.8951	15.1298	0	0	0	0	10	0	0	22	2	0	0	0	0	0	0	0	0	0	0	0	0	0	0	0	0	0	0	0	2	1	0	0	0	29	0	34	0	5	17	0	0	0	0	0	0	1	0
Ebay	25.899	15.1336	0	0	0	0	0	0	0	9	1	0	0	0	0	0	0	0	0	0	1	0	0	0	0	0	0	0	0	0	1	1	0	0	0	23	0	21	0	1	8	0	0	0	0	0	0	0	0
Ebay	26.9188	15.145	0	0	0	0	7	0	0	1	1	0	0	0	0	0	0	0	0	0	1	0	0	0	0	0	0	0	0	0	4	3	0	0	0	30	0	13	0	1	7	0	0	0	0	2	0	6	0
Halifax	26.7174	15.056	0	0	0	0	5	0	0	5	12	0	0	0	0	0	0	0	0	0	0	0	0	0	0	0	0	0	0	0	5	2	0	0	0	0	0	6	0	0	10	0	0	0	0	0	0	11	0
Halifax	26.7183	15.0526	0	3	0	0	11	26	0	0	0	0	0	0	0	191	0	0	0	0	0	0	0	0	0	0	0	0	0	0	0	16	2	0	0	0	0	0	0	1	1	0	7	0	145	0	8	3	10
Halifax	26.721	15.0598	0	0	0	0	0	0	0	4	3	0	0	0	0	0	0	0	0	0	0	0	0	0	0	0	0	0	0	0	2	7	0	0	0	1	0	20	0	4	4	0	0	0	0	0	0	1	0
Halifax	26.6566	15.0764	0	0	1	0	2	0	0	0	0	0	4	0	0	0	0	0	2	0	0	0	0	0	0	0	0	0	0	0	0	0	0	0	0	0	2	0	2	7	6	0	0	0	0	0	0	8	0
Halifax	26.7178	15.0543	0	0	0	0	3	0	0	10	17	0	0	0	0	0	0	0	0	0	0	0	0	0	0	0	0	0	0	0	5	2	0	0	0	0	0	0	0	1	18	0	0	0	0	0	0	15	0
Halifax	26.7009	15.0815	0	0	0	0	0	0	0	0	0	0	0	0	0	0	0	0	0	0	0	0	0	0	0	0	0	0	0	0	0	0	0	0	0	0	2	0	0	2	0	0	0	0	0	0	0	0	0
Halifax	26.7213	15.0581	0	0	0	0	2	0	0	46	17	0	0	0	0	1	0	0	0	0	0	0	0	0	0	0	0	0	0	0	0	15	0	0	0	1	0	8	0	3	12	1	0	0	0	0	0	0	0
Halifax	26.6716	15.0389	0	0	0	0	0	0	0	5	16	0	0	0	12	6	0	0	0	0	0	0	0	0	0	0	0	0	0	0	6	3	0	0	0	3	0	3	0	2	4	0	0	0	0	5	0	85	0
Halifax	26.7208	15.0617	0	0	0	0	0	0	0	8	6	0	0	0	0	0	9	0	0	0	0	0	0	0	0	0	0	0	0	0	2	4	0	0	0	0	0	15	0	3	0	0	0	0	0	1	0	0	0
Kerbehuk	28.3056	15.9909	0	0	0	0	1	0	0	3	1	0	1	0	0	0	0	0	0	0	2	0	0	0	0	0	0	0	0	0	1	0	0	0	0	9	0	19	0	3	6	0	0	0	0	0	15	0	0
Kerbehuk	28.2875	16.029	0	0	0	0	0	0	0	7	0	0	1	0	0	0	0	0	0	0	4	0	0	0	0	0	0	0	0	0	0	0	0	0	0	11	0	12	3	1	15	0	0	0	0	0	66	0	0
Kerbehuk	28.2739	16.0215	0	0	0	0	0	0	0	0	0	0	0	0	0	0	0	0	0	0	0	0	0	0	0	0	0	0	0	0	0	0	0	0	0	0	0	41	0	0	4	0	0	0	0	0	317	0	0
Kerbehuk	28.3092	16.0272	0	0	0	0	0	0	0	0	0	0	0	0	3	2	0	0	0	0	0	0	0	0	0	0	0	0	0	0	0	1	2	0	0	0	0	126	0	9	0	0	0	0	0	1	96	281	0
Kerbehuk	28.2806	16.0346	0	0	0	0	0	0	0	0	0	0	0	0	0	0	0	0	0	0	0	0	0	0	0	0	0	0	0	0	0	0	0	0	0	1	0	0	0	0	0	0	0	0	0	0	101	0	0
Kerbehuk	28.3	16.0173	0	0	0	0	0	0	0	1	1	0	0	0	5	4	0	0	0	0	0	0	0	0	0	0	0	0	0	0	1	1	0	0	0	1	0	47	0	5	5	0	0	0	0	0	2	136	0
Kerbehuk	28.3092	16.0272	0	0	0	0	2	0	0	0	0	0	0	0	5	2	0	0	0	0	0	0	0	0	0	0	0	0	0	0	2	2	0	0	0	0	0	15	0	12	0	0	0	0	0	0	58	385	0
Kerbehuk	28.3092	16.0272	0	0	0	0	0	0	0	0	0	0	0	0	3	0	0	0	0	0	0	0	0	0	0	0	0	0	0	0	0	3	0	0	0	0	0	118	0	8	0	0	0	0	0	0	32	344	0
Kerbehuk	28.2806	16.0346	0	0	0	0	0	0	0	0	0	0	0	0	0	0	0	0	0	0	1	0	0	0	0	0	0	0	0	0	0	0	0	0	0	9	0	0	0	0	0	0	0	0	0	0	54	0	0
ML3 North	29.059	16.3863	0	2	0	0	0	2	0	0	0	0	0	0	0	1	0	0	0	0	0	0	0	1	0	0	0	0	0	0	0	0	2	0	0	0	0	0	0	3	0	0	0	0	0	0	0	0	0
ML3 North	29.0654	16.4366	53	15	0	0	0	0	0	0	1	4	0	0	0	4	0	0	0	0	0	0	0	2	4	0	0	0	0	0	0	0	5	0	0	0	0	0	0	2	0	0	0	0	0	0	0	2	0
ML3 North	28.9242	16.3898	0	0	0	0	0	0	0	0	1	7	0	0	0	0	0	0	0	0	0	0	0	0	0	0	0	0	0	0	0	0	0	0	0	0	0	0	0	0	0	0	0	0	0	0	0	3	0
ML3 North	29.0627	16.402	8	5	0	0	0	9	0	0	0	0	0	4	0	11	0	0	0	0	0	1	0	1	2	0	0	0	0	1	1	1	3	0	0	0	0	0	0	4	0	0	0	0	0	0	0	6	0
ML3 North	28.9148	16.4008	0	0	0	0	0	0	0	0	2	2	0	0	0	1	0	0	0	0	0	0	0	0	0	0	0	0	0	0	0	0	0	0	0	0	0	0	0	0	0	0	0	0	0	0	0	3	0
ML3 North	28.935	16.4216	0	0	0	0	0	0	0	0	1	4	0	0	0	0	0	0	0	0	0	0	0	0	0	0	0	0	0	0	0	0	0	0	0	0	0	3	0	1	0	0	0	0	0	0	0	8	0
ML3 North	29.0654	16.4366	47	66	0	0	0	2	0	0	0	2	0	16	0	2	0	0	0	0	0	0	0	9	3	0	0	0	0	0	0	1	5	0	0	0	0	0	0	5	0	0	0	0	0	0	0	13	0
ML3 North	29.059	16.3863	0	2	0	0	0	1	1	0	3	4	0	0	0	4	0	0	0	0	0	0	0	0	1	0	0	0	0	1	1	0	2	0	0	0	0	0	0	6	0	0	0	0	0	0	0	2	0
ML3 North	29.059	16.3863	0	5	0	0	0	0	0	0	1	0	0	0	0	2	0	0	0	0	0	0	0	0	0	0	0	0	0	0	0	0	1	0	0	0	0	0	0	2	0	0	0	0	0	0	0	0	0
ML3 South	29.683	16.715	0	3	0	0	0	8	0	0	0	0	0	0	0	1	0	0	0	0	0	0	0	2	0	0	0	0	7	1	0	2	3	0	0	0	0	0	0	3	0	1	0	0	0	0	0	32	0
ML3 South	29.6761	16.7178	0	3	2	3	0	5	0	0	0	0	0	0	0	0	0	0	0	0	0	0	0	2	0	0	0	0	0	0	0	2	20	0	0	0	0	3	0	2	0	0	0	0	0	0	0	39	0
ML3 South	29.6839	16.6966	0	0	0	0	0	3	0	0	0	0	0	0	0	0	0	0	0	0	0	0	0	0	0	0	0	1	0	0	0	0	1	0	0	0	0	0	0	3	0	0	0	0	0	0	0	3	0
ML3 South	29.6839	16.6966	0	0	0	0	0	6	0	0	0	0	0	0	0	0	0	0	0	0	0	0	0	3	0	0	0	1	0	0	0	0	6	0	0	0	0	2	0	5	0	0	0	0	0	0	0	7	0
ML3 South	29.6876	16.6898	0	0	0	0	0	0	0	0	1	0	0	0	0	0	0	0	0	0	0	0	0	0	0	0	0	0	0	0	0	0	1	1	0	0	0	0	0	1	0	0	0	0	0	0	0	4	0
ML3 South	29.6761	16.7178	0	0	7	0	0	16	0	0	0	0	0	0	0	2	0	0	0	0	0	0	1	4	0	0	0	0	3	1	0	0	5	0	0	0	0	0	0	4	0	0	0	0	0	0	0	35	0
ML3 South	29.6761	16.7178	0	3	0	0	0	5	0	0	0	0	0	0	0	0	0	0	0	0	0	0	0	1	0	0	0	0	0	2	0	0	12	0	0	0	0	0	0	3	0	0	0	0	0	0	0	31	0
ML3 South	29.6876	16.6898	0	0	0	0	0	4	0	0	0	0	0	0	0	0	0	0	0	0	0	0	0	0	0	0	0	0	0	0	0	0	1	0	0	0	0	1	0	0	0	0	0	0	0	0	0	3	0
ML3 South	29.683	16.715	0	4	0	0	0	2	0	0	0	0	0	0	0	0	0	0	0	0	0	0	0	4	0	0	0	0	0	1	0	1	2	0	0	0	0	5	0	4	0	0	0	0	0	0	0	147	0
[truncated: 28 more columns]
